# Supplementary material for: Development of a Triplex qPCR Assay Based on the TaqMan Probe for the Detection of Haemophilus parasuis, Streptococcus suis Serotype 2 and Pasteurella multocida
Source: Microorganisms. 2024 Oct 5;12(10):2017. doi: 10.3390/microorganisms12102017 (PMC11509477; doi:10.3390/microorganisms12102017)
Supplement: Supplementary file 1 [file microorganisms-12-02017-s001.zip]

Archive with 1 entries (1 files):
- microorganisms-3206843-supplementary.pdf
